# Supplementary material for: Investigating grandmothers’ cooking: A multidisciplinary approach to foodways on an archaeological dump in Lower Casamance, Senegal
Source: PLoS One. 2024 May 29;19(5):e0295794. doi: 10.1371/journal.pone.0295794 (PMC11135772; doi:10.1371/journal.pone.0295794)
Supplement: S2 Fig — 1. Number, weight and frequency of hand-collected faunal remains collected in "La Poubelle des Mamans", by species, species category or unspecified. 2. Elements from the sieved samples and extracted ichthyological material (right). (ZIP) [file pone.0295794.s002.zip]

Archive with 2 entries (2 files):
- S2.1_fig.tif
- S2.2_fig.tif
