# Supplementary material for: Investigating grandmothers’ cooking: A multidisciplinary approach to foodways on an archaeological dump in Lower Casamance, Senegal
Source: PLoS One. 2024 May 29;19(5):e0295794. doi: 10.1371/journal.pone.0295794 (PMC11135772; doi:10.1371/journal.pone.0295794)
Supplement: S4 Fig — 1. Scatter graph showing the morphological groups of the pottery assemblage according to height and percentage of aperture. 2. Addition traces from the site of La Poubelle des Mamans. 3. Subtractive wears from the site of La Poubelle des Mamans. 4. Correspondence Analysis of use-alteration traces according to morpho-stylistic analysis. a) results with Groups 1, 2, 3 (lids), 4, 5 and 6. Pearson’s Chi squared test = 185.1599, p-value = 5.374969e-16; b) results without Group 3 (lids). Pearson’s Chi squared test = 77.88525, p-value = 0.000311663. 5. Matrigraph of the representation of use-alterations according to morpho-stylistic groups providing detailed quantitative data. (ZIP) [file pone.0295794.s004.zip]

Archive with 5 entries (5 files):
- S4.1_fig.tif
- S4.2_fig.tif
- S4.3_fig.tif
- S4.4_fig.tif
- S4.5_fig.tif
