# Supplementary material for: Investigating grandmothers’ cooking: A multidisciplinary approach to foodways on an archaeological dump in Lower Casamance, Senegal
Source: PLoS One. 2024 May 29;19(5):e0295794. doi: 10.1371/journal.pone.0295794 (PMC11135772; doi:10.1371/journal.pone.0295794)
Supplement: S5 Fig — 2. Lipid yield and fatty acid ratios in the samples studied in organic residue analysis. 3. Single compound stable carbon isotopes in lipid extracts. a) δ13C18:0 values plotted against δ13C16:0 values. The 95% confidence ellipses are calculated using authentic reference fat values published in the literature [3, 11–24]. b) Δ13C values plotted against their δ13C16:0 value. 4. Chromatograms of lipid extracts from pot PdM 111. a) after DCM/MeOH extraction; b) after acid transmethylation (SIM mode analysis). Cxx:x: fatty acids; Cxx:xbr: branched fatty acids; TAGs: triacylglycerols; IS: internal standard. (ZIP) [file pone.0295794.s005.zip]

Archive with 3 entries (3 files):
- S5.2_fig.tif
- S5.3_fig.tif
- S5.4_fig.tif
