# Supplementary material for: Investigating grandmothers’ cooking: A multidisciplinary approach to foodways on an archaeological dump in Lower Casamance, Senegal
Source: PLoS One. 2024 May 29;19(5):e0295794. doi: 10.1371/journal.pone.0295794 (PMC11135772; doi:10.1371/journal.pone.0295794)
Supplement: S1 Table — (XLSX) [file pone.0295794.s007.xlsx]

## Sheet: Feuil1
Pot	Morpho-stylistic groups	yield after solvent extraction (µg g-1)	C16:0/ C18:0	C18:0/ C18:1	C18:1	yield after direct acid methylation (µg g-1)	degradation products of C18:1			odd-numbered FA		isoprenoids	LCFA	alkanes	PAH	sterols		TAGs	others	Single compound stable istopes
							10-oxo-C18:0	10-hydroxy-C18:0	9,10-dihydroxy-C18:0	branched	unsaturated					cholesterol	phytosterols			δ13C C16:0 (‰)	δ13C C18:0 (‰)	Δ13C (‰)
PdM3	Group 2	215.353	2.6198	0.405659	x	2027.71	x						C20:0-C22:0		x		x	T46-T52, max T48		-27.9702	-28.5507	-0.580553
PdM6	Group 6	7.50636	2.61628			-											x	T48-T54, max T48		-	-	-
PdM48	Group 1	23.7388	3.28337	0.738518	x	-							C24:0	C29	x		x	T48-T54, max T48		-	-	-
PdM49	Group 1	155.652	3.10823	0.62538	x	1162.93	x	x	x	C17:0		phytanic (69% SSR)	C20:0-C24:0		x		x	T48-T54, max T48		-27.599	-28.0272	-0.428164
PdM51	Group 5	240.235	2.34783	0.244439	x	1028.06	x	x	x	C17:0		phytanic (65% SSR)	C20:0-C24:0	C27-C31	x		x	T48-T54, max T50		-27.775	-28.1936	-0.418569
PdM71	Group 5	10.0077	3.68856	3.83037	x	-							C20:0-C26:0				x	T48-T52, max T48		-	-	-
PdM72	Group 1	5.37143	0.47241			-											x	T48-T52, max T48		-	-	-
PdM78	Group 5	117.963	2.4308	0.0479394	x	576	x	x		C17:0 (tr.)		phytanic (67% SSR)	C20:0-C24:0	C27-C31	x		x	T48-T54, max T50		-27.565	-27.9417	-0.376664
PdM90	Group 1	32.716	2.39912	0.510063	x	-							C20:0-C24:0	C29	x		x	T48-T54, max T48		-	-	-
PdM94	Group 1	11.8495	0.808159			-											x	T48-T54, max T48		-	-	-
PdM111	Group 1	260.094	5.43303	3.99645	x	1813.33				C15:0, C17:0	C17:1	phytanic (72% SSR), TMTD (tr.)				x	x	T48-T54, max T48		-30.6728	-31.2125	-0.539667
PdM117	Group 2	6.84326	0.756226			-											x	T48-T54, max T48		-	-	-
PdM120	Group 2	23.6014	4.65232	0.90625	x	-											x	T48-T54, max T48		-	-	-
PdM121	Group 2	11.5905	3.38546			-											x	T48-T54, max T48		-	-	-
PdM127	Group 1	15.8663	2.47447			-									x		x	T48-T54, max T50		-	-	-
PdM138	Group 4	63.2765	4.14333	0.858778	x	18.17										x	x	T48-T54, max T48	9-octadecenamide and 13-docosenamide	-	-	-
